# Supplementary material for: Psychometric properties and factorial structure of the Spanish version of the psychological capital scale in Ecuadorian university students
Source: PLoS One. 2023 May 25;18(5):e0285842. doi: 10.1371/journal.pone.0285842 (PMC10212118; doi:10.1371/journal.pone.0285842)
Supplement: S1 Data — (ZIP) [file pone.0285842.s002.zip]

Archive with 1 entries (1 files):
- Matriz final completa.sav
